# Supplementary material for: The Therapeutic Potential of Low-Intensity Pulsed Ultrasound in Enhancing Gallbladder Function and Reducing Inflammation in Cholesterol Gallstone Disease
Source: Bioengineering (Basel). 2025 Jan 4;12(1):34. doi: 10.3390/bioengineering12010034 (PMC11762117; doi:10.3390/bioengineering12010034)
Supplement: Supplementary file 1 [file bioengineering-12-00034-s001.zip]

Archive with 105 entries (99 files):
- LIPUS(+) histology images(HE and MASSON)/
- LIPUS(+) histology images(HE and MASSON)/LIPUS(+)1  masson.mrxs
- LIPUS(+) histology images(HE and MASSON)/LIPUS(+)1 HE/
- LIPUS(+) histology images(HE and MASSON)/LIPUS(+)1 HE/Data0000.dat
- LIPUS(+) histology images(HE and MASSON)/LIPUS(+)1 HE/Data0001.dat
- LIPUS(+) histology images(HE and MASSON)/LIPUS(+)1 HE/Data0002.dat
- LIPUS(+) histology images(HE and MASSON)/LIPUS(+)1 HE/Data0003.dat
- LIPUS(+) histology images(HE and MASSON)/LIPUS(+)1 HE/Data0004.dat
- LIPUS(+) histology images(HE and MASSON)/LIPUS(+)1 HE/Data0005.dat
- LIPUS(+) histology images(HE and MASSON)/LIPUS(+)1 HE/Data0006.dat
- LIPUS(+) histology images(HE and MASSON)/LIPUS(+)1 HE/Data0007.dat
- LIPUS(+) histology images(HE and MASSON)/LIPUS(+)1 HE/Data0008.dat
- LIPUS(+) histology images(HE and MASSON)/LIPUS(+)1 HE/Data0009.dat
- LIPUS(+) histology images(HE and MASSON)/LIPUS(+)1 HE/Data0010.dat
- LIPUS(+) histology images(HE and MASSON)/LIPUS(+)1 HE/Data0011.dat
- LIPUS(+) histology images(HE and MASSON)/LIPUS(+)1 HE/Data0012.dat
- LIPUS(+) histology images(HE and MASSON)/LIPUS(+)1 HE/Data0013.dat
- LIPUS(+) histology images(HE and MASSON)/LIPUS(+)1 HE/Data0014.dat
- LIPUS(+) histology images(HE and MASSON)/LIPUS(+)1 HE/Data0015.dat
- LIPUS(+) histology images(HE and MASSON)/LIPUS(+)1 HE/Data0016.dat
- LIPUS(+) histology images(HE and MASSON)/LIPUS(+)1 HE/Data0017.dat
- LIPUS(+) histology images(HE and MASSON)/LIPUS(+)1 HE/Data0018.dat
- LIPUS(+) histology images(HE and MASSON)/LIPUS(+)1 HE/Data0019.dat
- LIPUS(+) histology images(HE and MASSON)/LIPUS(+)1 HE/Data0020.dat
- LIPUS(+) histology images(HE and MASSON)/LIPUS(+)1 HE/Index.dat
- LIPUS(+) histology images(HE and MASSON)/LIPUS(+)1 HE/Slidedat.ini
- LIPUS(+) histology images(HE and MASSON)/LIPUS(+)1 HE.mrxs
- LIPUS(+) histology images(HE and MASSON)/LIPUS(+)1 masson/
- LIPUS(+) histology images(HE and MASSON)/LIPUS(+)1 masson/Data0000.dat
- LIPUS(+) histology images(HE and MASSON)/LIPUS(+)1 masson/Data0001.dat
- LIPUS(+) histology images(HE and MASSON)/LIPUS(+)1 masson/Data0002.dat
- LIPUS(+) histology images(HE and MASSON)/LIPUS(+)1 masson/Data0003.dat
- LIPUS(+) histology images(HE and MASSON)/LIPUS(+)1 masson/Data0004.dat
- LIPUS(+) histology images(HE and MASSON)/LIPUS(+)1 masson/Data0005.dat
- LIPUS(+) histology images(HE and MASSON)/LIPUS(+)1 masson/Data0006.dat
- LIPUS(+) histology images(HE and MASSON)/LIPUS(+)1 masson/Data0007.dat
- LIPUS(+) histology images(HE and MASSON)/LIPUS(+)1 masson/Data0008.dat
- LIPUS(+) histology images(HE and MASSON)/LIPUS(+)1 masson/Data0009.dat
- LIPUS(+) histology images(HE and MASSON)/LIPUS(+)1 masson/Data0010.dat
- LIPUS(+) histology images(HE and MASSON)/LIPUS(+)1 masson/Data0011.dat
- LIPUS(+) histology images(HE and MASSON)/LIPUS(+)1 masson/Data0012.dat
- LIPUS(+) histology images(HE and MASSON)/LIPUS(+)1 masson/Data0013.dat
- LIPUS(+) histology images(HE and MASSON)/LIPUS(+)1 masson/Data0014.dat
- LIPUS(+) histology images(HE and MASSON)/LIPUS(+)1 masson/Data0015.dat
- LIPUS(+) histology images(HE and MASSON)/LIPUS(+)1 masson/Data0016.dat
- LIPUS(+) histology images(HE and MASSON)/LIPUS(+)1 masson/Data0017.dat
- LIPUS(+) histology images(HE and MASSON)/LIPUS(+)1 masson/Data0018.dat
- LIPUS(+) histology images(HE and MASSON)/LIPUS(+)1 masson/Data0019.dat
- LIPUS(+) histology images(HE and MASSON)/LIPUS(+)1 masson/Data0020.dat
- LIPUS(+) histology images(HE and MASSON)/LIPUS(+)1 masson/Data0021.dat
- LIPUS(+) histology images(HE and MASSON)/LIPUS(+)1 masson/Index.dat
- LIPUS(+) histology images(HE and MASSON)/LIPUS(+)1 masson/Slidedat.ini
- LIPUS(+) histology images(HE and MASSON)/LIPUS(+)1 masson.mrxs
- LIPUS(-) histology images(HE and MASSON)/
- LIPUS(-) histology images(HE and MASSON)/GS2- α-HE/
- LIPUS(-) histology images(HE and MASSON)/GS2- α-HE/Data0000.dat
- LIPUS(-) histology images(HE and MASSON)/GS2- α-HE/Data0001.dat
- LIPUS(-) histology images(HE and MASSON)/GS2- α-HE/Data0002.dat
- LIPUS(-) histology images(HE and MASSON)/GS2- α-HE/Data0003.dat
- LIPUS(-) histology images(HE and MASSON)/GS2- α-HE/Data0004.dat
- LIPUS(-) histology images(HE and MASSON)/GS2- α-HE/Data0005.dat
- LIPUS(-) histology images(HE and MASSON)/GS2- α-HE/Data0006.dat
- LIPUS(-) histology images(HE and MASSON)/GS2- α-HE/Data0007.dat
- LIPUS(-) histology images(HE and MASSON)/GS2- α-HE/Data0008.dat
- LIPUS(-) histology images(HE and MASSON)/GS2- α-HE/Data0009.dat
- LIPUS(-) histology images(HE and MASSON)/GS2- α-HE/Data0010.dat
- LIPUS(-) histology images(HE and MASSON)/GS2- α-HE/Data0011.dat
- LIPUS(-) histology images(HE and MASSON)/GS2- α-HE/Data0012.dat
- LIPUS(-) histology images(HE and MASSON)/GS2- α-HE/Data0013.dat
- LIPUS(-) histology images(HE and MASSON)/GS2- α-HE/Data0014.dat
- LIPUS(-) histology images(HE and MASSON)/GS2- α-HE/Data0015.dat
- LIPUS(-) histology images(HE and MASSON)/GS2- α-HE/Data0016.dat
- LIPUS(-) histology images(HE and MASSON)/GS2- α-HE/Data0017.dat
- LIPUS(-) histology images(HE and MASSON)/GS2- α-HE/Data0018.dat
- LIPUS(-) histology images(HE and MASSON)/GS2- α-HE/Data0019.dat
- LIPUS(-) histology images(HE and MASSON)/GS2- α-HE/Data0020.dat
- LIPUS(-) histology images(HE and MASSON)/GS2- α-HE/Index.dat
- LIPUS(-) histology images(HE and MASSON)/GS2- α-HE/Slidedat.ini
- LIPUS(-) histology images(HE and MASSON)/GS2- α-HE.mrxs
- LIPUS(-) histology images(HE and MASSON)/GS2- α-masson/
- LIPUS(-) histology images(HE and MASSON)/GS2- α-masson/Data0000.dat
- LIPUS(-) histology images(HE and MASSON)/GS2- α-masson/Data0001.dat
- LIPUS(-) histology images(HE and MASSON)/GS2- α-masson/Data0002.dat
- LIPUS(-) histology images(HE and MASSON)/GS2- α-masson/Data0003.dat
- LIPUS(-) histology images(HE and MASSON)/GS2- α-masson/Data0004.dat
- LIPUS(-) histology images(HE and MASSON)/GS2- α-masson/Data0005.dat
- LIPUS(-) histology images(HE and MASSON)/GS2- α-masson/Data0006.dat
- LIPUS(-) histology images(HE and MASSON)/GS2- α-masson/Data0007.dat
- LIPUS(-) histology images(HE and MASSON)/GS2- α-masson/Data0008.dat
- LIPUS(-) histology images(HE and MASSON)/GS2- α-masson/Data0009.dat
- LIPUS(-) histology images(HE and MASSON)/GS2- α-masson/Data0010.dat
- LIPUS(-) histology images(HE and MASSON)/GS2- α-masson/Data0011.dat
- LIPUS(-) histology images(HE and MASSON)/GS2- α-masson/Data0012.dat
- LIPUS(-) histology images(HE and MASSON)/GS2- α-masson/Data0013.dat
- LIPUS(-) histology images(HE and MASSON)/GS2- α-masson/Data0014.dat
- LIPUS(-) histology images(HE and MASSON)/GS2- α-masson/Data0015.dat
- LIPUS(-) histology images(HE and MASSON)/GS2- α-masson/Data0016.dat
- LIPUS(-) histology images(HE and MASSON)/GS2- α-masson/Data0017.dat
- LIPUS(-) histology images(HE and MASSON)/GS2- α-masson/Data0018.dat
- LIPUS(-) histology images(HE and MASSON)/GS2- α-masson/Data0019.dat
- LIPUS(-) histology images(HE and MASSON)/GS2- α-masson/Data0020.dat
- LIPUS(-) histology images(HE and MASSON)/GS2- α-masson/Index.dat
- LIPUS(-) histology images(HE and MASSON)/GS2- α-masson/Slidedat.ini
- LIPUS(-) histology images(HE and MASSON)/GS2- α-masson.mrxs
- normality and homogeneity of variance.pdf
