# Supplementary material for: The Therapeutic Potential of Low-Intensity Pulsed Ultrasound in Enhancing Gallbladder Function and Reducing Inflammation in Cholesterol Gallstone Disease
Source: Bioengineering (Basel). 2025 Jan 4;12(1):34. doi: 10.3390/bioengineering12010034 (PMC11762117; doi:10.3390/bioengineering12010034)
Supplement: Supplementary file 1 [file bioengineering-12-00034-s001.zip › LIPUS(+) histology images(HE and MASSON)/LIPUS(+)1 HE/Data0005.dat]

01.02BAEDE2E720854EBFA21D68D93A3DAEBC0000005000000000000000000000000000000000000000000000000000000000000000000000000000000000000000000000000000000000000000000000000000000000000000000000000000000000000000000000000000000000000000000000000000000000000000000000000000000000000000000000000000000000000<scaninfo>
  <data>
    <scaninfo XImagePos="11" YImagePos="80" ZImagePos="1" XMotorPos="9542" YMotorPos="76664" ZMotorPos="1638" FineFocusRange="none" CoarseFocusRange="none" ObjectLevel="none" OpticalFocusLevel="1638" FocusingType="Interpolated" Neighbours="none" NeighbourCoarsePoint="none"/>
  </data>
</scaninfo>
<scaninfo>
  <data>
    <scaninfo XImagePos="11" YImagePos="81" ZImagePos="1" XMotorPos="9542" YMotorPos="77146" ZMotorPos="1638" FineFocusRange="none" CoarseFocusRange="none" ObjectLevel="none" OpticalFocusLevel="1638" FocusingType="Interpolated" Neighbours="none" NeighbourCoarsePoint="none"/>
  </data>
</scaninfo>
<scaninfo>
  <data>
    <scaninfo XImagePos="12" YImagePos="80" ZImagePos="1" XMotorPos="10024" YMotorPos="76664" ZMotorPos="1638" FineFocusRange="none" CoarseFocusRange="none" ObjectLevel="none" OpticalFocusLevel="1638" FocusingType="Interpolated" Neighbours="none" NeighbourCoarsePoint="none"/>
  </data>
</scaninfo>
<scaninfo>
  <data>
    <scaninfo XImagePos="12" YImagePos="81" ZImagePos="1" XMotorPos="10024" YMotorPos="77146" ZMotorPos="1638" FineFocusRange="none" CoarseFocusRange="none" ObjectLevel="none" OpticalFocusLevel="1638" FocusingType="Interpolated" Neighbours="none" NeighbourCoarsePoint="none"/>
  </data>
</scaninfo>
<scaninfo>
  <data>
    <scaninfo XImagePos="12" YImagePos="82" ZImagePos="1" XMotorPos="10024" YMotorPos="77628" ZMotorPos="1638" FineFocusRange="none" CoarseFocusRange="none" ObjectLevel="none" OpticalFocusLevel="1638" FocusingType="Interpolated" Neighbours="none" NeighbourCoarsePoint="none"/>
  </data>
</scaninfo>
<scaninfo>
  <data>
    <scaninfo XImagePos="12" YImagePos="83" ZImagePos="1" XMotorPos="10024" YMotorPos="78110" ZMotorPos="1638" FineFocusRange="none" CoarseFocusRange="none" ObjectLevel="none" OpticalFocusLevel="1638" FocusingType="Interpolated" Neighbours="none" NeighbourCoarsePoint="none"/>
  </data>
</scaninfo>
<scaninfo>
  <data>
    <scaninfo XImagePos="12" YImagePos="84" ZImagePos="1" XMotorPos="10024" YMotorPos="78592" ZMotorPos="1638" FineFocusRange="none" CoarseFocusRange="none" ObjectLevel="none" OpticalFocusLevel="1638" FocusingType="Interpolated" Neighbours="none" NeighbourCoarsePoint="none"/>
  </data>
</scaninfo>
<scaninfo>
  <data>
    <scaninfo XImagePos="13" YImagePos="86" ZImagePos="1" XMotorPos="10506" YMotorPos="79556" ZMotorPos="1638" FineFocusRange="none" CoarseFocusRange="none" ObjectLevel="none" OpticalFocusLevel="1638" FocusingType="Interpolated" Neighbours="none" NeighbourCoarsePoint="none"/>
  </data>
</scaninfo>
<scaninfo>
  <data>
    <scaninfo XImagePos="13" YImagePos="85" ZImagePos="1" XMotorPos="10506" YMotorPos="79074" ZMotorPos="1638" FineFocusRange="none" CoarseFocusRange="none" ObjectLevel="none" OpticalFocusLevel="1638" FocusingType="Interpolated" Neighbours="none" NeighbourCoarsePoint="none"/>
  </data>
</scaninfo>
<scaninfo>
  <data>
    <scaninfo XImagePos="13" YImagePos="84" ZImagePos="1" XMotorPos="10506" YMotorPos="78592" ZMotorPos="1638" FineFocusRange="none" CoarseFocusRange="none" ObjectLevel="none" OpticalFocusLevel="1638" FocusingType="Interpolated" Neighbours="none" NeighbourCoarsePoint="none"/>
  </data>
</scaninfo>
<scaninfo>
  <data>
    <scaninfo XImagePos="13" YImagePos="83" ZImagePos="1" XMotorPos="10506" YMotorPos="78110" ZMotorPos="1638" FineFocusRange="none" CoarseFocusRange="none" ObjectLevel="none" OpticalFocusLevel="1638" FocusingType="Interpolated" Neighbours="none" NeighbourCoarsePoint="none"/>
  </data>
</scaninfo>
<scaninfo>
  <data>
    <scaninfo XImagePos="13" YImagePos="82" ZImagePos="1" XMotorPos="10506" YMotorPos="77628" ZMotorPos="1638" FineFocusRange="none" CoarseFocusRange="none" ObjectLevel="none" OpticalFocusLevel="1638" FocusingType="Interpolated" Neighbours="none" NeighbourCoarsePoint="none"/>
  </data>
</scaninfo>
<scaninfo>
  <data>
    <scaninfo XImagePos="13" YImagePos="81" ZImagePos="1" XMotorPos="10506" YMotorPos="77146" ZMotorPos="1638" FineFocusRange="none" CoarseFocusRange="none" ObjectLevel="none" OpticalFocusLevel="1638" FocusingType="Interpolated" Neighbours="none" NeighbourCoarsePoint="none"/>
  </data>
</scaninfo>
<scaninfo>
  <data>
    <scaninfo XImagePos="13" YImagePos="80" ZImagePos="1" XMotorPos="10506" YMotorPos="76664" ZMotorPos="1638" FineFocusRange="1606 - 1672" CoarseFocusRange="none" ObjectLevel="none" OpticalFocusLevel="1638" FocusingType="OptPartialRange" Neighbours="none" NeighbourCoarsePoint="none"/>
  </data>
</scaninfo>
<scaninfo>
  <data>
    <scaninfo XImagePos="14" YImagePos="80" ZImagePos="1" XMotorPos="10988" YMotorPos="76664" ZMotorPos="1638" FineFocusRange="none" CoarseFocusRange="none" ObjectLevel="none" OpticalFocusLevel="1638" FocusingType="Interpolated" Neighbours="none" NeighbourCoarsePoint="none"/>
  </data>
</scaninfo>
<scaninfo>
  <data>
    <scaninfo XImagePos="14" YImagePos="81" ZImagePos="1" XMotorPos="10988" YMotorPos="77146" ZMotorPos="1638" FineFocusRange="none" CoarseFocusRange="none" ObjectLevel="none" OpticalFocusLevel="1638" FocusingType="Interpolated" Neighbours="none" NeighbourCoarsePoint="none"/>
  </data>
</scaninfo>
<scaninfo>
  <data>
    <scaninfo XImagePos="14" YImagePos="82" ZImagePos="1" XMotorPos="10988" YMotorPos="77628" ZMotorPos="1638" FineFocusRange="none" CoarseFocusRange="none" ObjectLevel="none" OpticalFocusLevel="1638" FocusingType="Interpolated" Neighbours="none" NeighbourCoarsePoint="none"/>
  </data>
</scaninfo>
<scaninfo>
  <data>
    <scaninfo XImagePos="14" YImagePos="83" ZImagePos="1" XMotorPos="10988" YMotorPos="78110" ZMotorPos="1638" FineFocusRange="none" CoarseFocusRange="none" ObjectLevel="none" OpticalFocusLevel="1638" FocusingType="Interpolated" Neighbours="none" NeighbourCoarsePoint="none"/>
  </data>
</scaninfo>
<scaninfo>
  <data>
    <scaninfo XImagePos="14" YImagePos="84" ZImagePos="1" XMotorPos="10988" YMotorPos="78592" ZMotorPos="1638" FineFocusRange="1594 - 1660" CoarseFocusRange="1050 - 2650" ObjectLevel="none" OpticalFocusLevel="1638" FocusingType="OptWholeRange" Neighbours="none" NeighbourCoarsePoint="(14;84)"/>
  </data>
</scaninfo>
<scaninfo>
  <data>
    <scaninfo XImagePos="14" YImagePos="86" ZImagePos="1" XMotorPos="10988" YMotorPos="79556" ZMotorPos="1638" FineFocusRange="none" CoarseFocusRange="none" ObjectLevel="none" OpticalFocusLevel="1638" FocusingType="Interpolated" Neighbours="none" NeighbourCoarsePoint="none"/>
  </data>
</scaninfo>
<scaninfo>
  <data>
    <scaninfo XImagePos="14" YImagePos="85" ZImagePos="1" XMotorPos="10988" YMotorPos="79074" ZMotorPos="1638" FineFocusRange="none" CoarseFocusRange="none" ObjectLevel="none" OpticalFocusLevel="1638" FocusingType="Interpolated" Neighbours="none" NeighbourCoarsePoint="none"/>
  </data>
</scaninfo>
<scaninfo>
  <data>
    <scaninfo XImagePos="15" YImagePos="86" ZImagePos="1" XMotorPos="11470" YMotorPos="79556" ZMotorPos="1638" FineFocusRange="none" CoarseFocusRange="none" ObjectLevel="none" OpticalFocusLevel="1638" FocusingType="Interpolated" Neighbours="none" NeighbourCoarsePoint="none"/>
  </data>
</scaninfo>
<scaninfo>
  <data>
    <scaninfo XImagePos="15" YImagePos="85" ZImagePos="1" XMotorPos="11470" YMotorPos="79074" ZMotorPos="1638" FineFocusRange="none" CoarseFocusRange="none" ObjectLevel="none" OpticalFocusLevel="1638" FocusingType="Interpolated" Neighbours="none" NeighbourCoarsePoint="none"/>
  </data>
</scaninfo>
<scaninfo>
  <data>
    <scaninfo XImagePos="15" YImagePos="84" ZImagePos="1" XMotorPos="11470" YMotorPos="78592" ZMotorPos="1638" FineFocusRange="none" CoarseFocusRange="none" ObjectLevel="none" OpticalFocusLevel="1638" FocusingType="Interpolated" Neighbours="none" NeighbourCoarsePoint="none"/>
  </data>
</scaninfo>
<scaninfo>
  <data>
    <scaninfo XImagePos="15" YImagePos="82" ZImagePos="1" XMotorPos="11470" YMotorPos="77628" ZMotorPos="1638" FineFocusRange="none" CoarseFocusRange="none" ObjectLevel="none" OpticalFocusLevel="1638" FocusingType="Interpolated" Neighbours="none" NeighbourCoarsePoint="none"/>
  </data>
</scaninfo>
<scaninfo>
  <data>
    <scaninfo XImagePos="15" YImagePos="83" ZImagePos="1" XMotorPos="11470" YMotorPos="78110" ZMotorPos="1638" FineFocusRange="none" CoarseFocusRange="none" ObjectLevel="none" OpticalFocusLevel="1638" FocusingType="Interpolated" Neighbours="none" NeighbourCoarsePoint="none"/>
  </data>
</scaninfo>
<scaninfo>
  <data>
    <scaninfo XImagePos="30" YImagePos="96" ZImagePos="1" XMotorPos="18700" YMotorPos="84376" ZMotorPos="1638" FineFocusRange="none" CoarseFocusRange="none" ObjectLevel="none" OpticalFocusLevel="1638" FocusingType="Interpolated" Neighbours="none" NeighbourCoarsePoint="none"/>
  </data>
</scaninfo>
<scaninfo>
  <data>
    <scaninfo XImagePos="30" YImagePos="97" ZImagePos="1" XMotorPos="18700" YMotorPos="84858" ZMotorPos="1638" FineFocusRange="none" CoarseFocusRange="none" ObjectLevel="none" OpticalFocusLevel="1638" FocusingType="Interpolated" Neighbours="none" NeighbourCoarsePoint="none"/>
  </data>
</scaninfo>
<scaninfo>
  <data>
    <scaninfo XImagePos="30" YImagePos="98" ZImagePos="1" XMotorPos="18700" YMotorPos="85340" ZMotorPos="1638" FineFocusRange="none" CoarseFocusRange="none" ObjectLevel="none" OpticalFocusLevel="1638" FocusingType="Interpolated" Neighbours="none" NeighbourCoarsePoint="none"/>
  </data>
</scaninfo>
<scaninfo>
  <data>
    <scaninfo XImagePos="31" YImagePos="98" ZImagePos="1" XMotorPos="19182" YMotorPos="85340" ZMotorPos="1638" FineFocusRange="none" CoarseFocusRange="none" ObjectLevel="none" OpticalFocusLevel="1638" FocusingType="Interpolated" Neighbours="none" NeighbourCoarsePoint="none"/>
  </data>
</scaninfo>
<scaninfo>
  <data>
    <scaninfo XImagePos="31" YImagePos="97" ZImagePos="1" XMotorPos="19182" YMotorPos="84858" ZMotorPos="1638" FineFocusRange="none" CoarseFocusRange="none" ObjectLevel="none" OpticalFocusLevel="1638" FocusingType="Interpolated" Neighbours="none" NeighbourCoarsePoint="none"/>
  </data>
</scaninfo>
<scaninfo>
  <data>
    <scaninfo XImagePos="31" YImagePos="96" ZImagePos="1" XMotorPos="19182" YMotorPos="84376" ZMotorPos="1638" FineFocusRange="1562 - 1628" CoarseFocusRange="1050 - 2650" ObjectLevel="none" OpticalFocusLevel="1638" FocusingType="OptWholeRange" Neighbours="none" NeighbourCoarsePoint="(31;96)"/>
  </data>
</scaninfo>
<scaninfo>
  <data>
    <scaninfo XImagePos="31" YImagePos="95" ZImagePos="1" XMotorPos="19182" YMotorPos="83894" ZMotorPos="1638" FineFocusRange="none" CoarseFocusRange="none" ObjectLevel="none" OpticalFocusLevel="1638" FocusingType="Interpolated" Neighbours="none" NeighbourCoarsePoint="none"/>
  </data>
</scaninfo>
<scaninfo>
  <data>
    <scaninfo XImagePos="32" YImagePos="95" ZImagePos="1" XMotorPos="19664" YMotorPos="83894" ZMotorPos="1638" FineFocusRange="none" CoarseFocusRange="none" ObjectLevel="none" OpticalFocusLevel="1638" FocusingType="Interpolated" Neighbours="none" NeighbourCoarsePoint="none"/>
  </data>
</scaninfo>
<scaninfo>
  <data>
    <scaninfo XImagePos="32" YImagePos="96" ZImagePos="1" XMotorPos="19664" YMotorPos="84376" ZMotorPos="1638" FineFocusRange="none" CoarseFocusRange="none" ObjectLevel="none" OpticalFocusLevel="1638" FocusingType="Interpolated" Neighbours="none" NeighbourCoarsePoint="none"/>
  </data>
</scaninfo>
<scaninfo>
  <data>
    <scaninfo XImagePos="32" YImagePos="97" ZImagePos="1" XMotorPos="19664" YMotorPos="84858" ZMotorPos="1638" FineFocusRange="none" CoarseFocusRange="none" ObjectLevel="none" OpticalFocusLevel="1638" FocusingType="Interpolated" Neighbours="none" NeighbourCoarsePoint="none"/>
  </data>
</scaninfo>
<scaninfo>
  <data>
    <scaninfo XImagePos="32" YImagePos="98" ZImagePos="1" XMotorPos="19664" YMotorPos="85340" ZMotorPos="1638" FineFocusRange="none" CoarseFocusRange="none" ObjectLevel="none" OpticalFocusLevel="1638" FocusingType="Interpolated" Neighbours="none" NeighbourCoarsePoint="none"/>
  </data>
</scaninfo>
<scaninfo>
  <data>
    <scaninfo XImagePos="15" YImagePos="54" ZImagePos="1" XMotorPos="11470" YMotorPos="64132" ZMotorPos="1638" FineFocusRange="none" CoarseFocusRange="none" ObjectLevel="none" OpticalFocusLevel="1638" FocusingType="Interpolated" Neighbours="none" NeighbourCoarsePoint="none"/>
  </data>
</scaninfo>
<scaninfo>
  <data>
    <scaninfo XImagePos="15" YImagePos="53" ZImagePos="1" XMotorPos="11470" YMotorPos="63650" ZMotorPos="1638" FineFocusRange="none" CoarseFocusRange="none" ObjectLevel="none" OpticalFocusLevel="1638" FocusingType="Interpolated" Neighbours="none" NeighbourCoarsePoint="none"/>
  </data>
</scaninfo>
<scaninfo>
  <data>
    <scaninfo XImagePos="15" YImagePos="52" ZImagePos="1" XMotorPos="11470" YMotorPos="63168" ZMotorPos="1638" FineFocusRange="none" CoarseFocusRange="none" ObjectLevel="none" OpticalFocusLevel="1638" FocusingType="Interpolated" Neighbours="none" NeighbourCoarsePoint="none"/>
  </data>
</scaninfo>
<scaninfo>
  <data>
    <scaninfo XImagePos="15" YImagePos="51" ZImagePos="1" XMotorPos="11470" YMotorPos="62686" ZMotorPos="1638" FineFocusRange="none" CoarseFocusRange="none" ObjectLevel="none" OpticalFocusLevel="1638" FocusingType="Interpolated" Neighbours="none" NeighbourCoarsePoint="none"/>
  </data>
</scaninfo>
<scaninfo>
  <data>
    <scaninfo XImagePos="15" YImagePos="50" ZImagePos="1" XMotorPos="11470" YMotorPos="62204" ZMotorPos="1638" FineFocusRange="none" CoarseFocusRange="none" ObjectLevel="none" OpticalFocusLevel="1638" FocusingType="Interpolated" Neighbours="none" NeighbourCoarsePoint="none"/>
  </data>
</scaninfo>
<scaninfo>
  <data>
    <scaninfo XImagePos="15" YImagePos="49" ZImagePos="1" XMotorPos="11470" YMotorPos="61722" ZMotorPos="1638" FineFocusRange="none" CoarseFocusRange="none" ObjectLevel="none" OpticalFocusLevel="1638" FocusingType="Interpolated" Neighbours="none" NeighbourCoarsePoint="none"/>
  </data>
</scaninfo>
<scaninfo>
  <data>
    <scaninfo XImagePos="16" YImagePos="49" ZImagePos="1" XMotorPos="11952" YMotorPos="61722" ZMotorPos="1638" FineFocusRange="none" CoarseFocusRange="none" ObjectLevel="none" OpticalFocusLevel="1638" FocusingType="Interpolated" Neighbours="none" NeighbourCoarsePoint="none"/>
  </data>
</scaninfo>
<scaninfo>
  <data>
    <scaninfo XImagePos="16" YImagePos="50" ZImagePos="1" XMotorPos="11952" YMotorPos="62204" ZMotorPos="1638" FineFocusRange="none" CoarseFocusRange="none" ObjectLevel="none" OpticalFocusLevel="1638" FocusingType="Interpolated" Neighbours="none" NeighbourCoarsePoint="none"/>
  </data>
</scaninfo>
<scaninfo>
  <data>
    <scaninfo XImagePos="16" YImagePos="51" ZImagePos="1" XMotorPos="11952" YMotorPos="62686" ZMotorPos="1638" FineFocusRange="1594 - 1660" CoarseFocusRange="1050 - 2650" ObjectLevel="none" OpticalFocusLevel="1638" FocusingType="OptWholeRange" Neighbours="none" NeighbourCoarsePoint="(16;51)"/>
  </data>
</scaninfo>
<scaninfo>
  <data>
    <scaninfo XImagePos="16" YImagePos="52" ZImagePos="1" XMotorPos="11952" YMotorPos="63168" ZMotorPos="1638" FineFocusRange="none" CoarseFocusRange="none" ObjectLevel="none" OpticalFocusLevel="1638" FocusingType="Interpolated" Neighbours="none" NeighbourCoarsePoint="none"/>
  </data>
</scaninfo>
<scaninfo>
  <data>
    <scaninfo XImagePos="16" YImagePos="53" ZImagePos="1" XMotorPos="11952" YMotorPos="63650" ZMotorPos="1638" FineFocusRange="none" CoarseFocusRange="none" ObjectLevel="none" OpticalFocusLevel="1638" FocusingType="Interpolated" Neighbours="none" NeighbourCoarsePoint="none"/>
  </data>
</scaninfo>
<scaninfo>
  <data>
    <scaninfo XImagePos="16" YImagePos="54" ZImagePos="1" XMotorPos="11952" YMotorPos="64132" ZMotorPos="1638" FineFocusRange="none" CoarseFocusRange="none" ObjectLevel="none" OpticalFocusLevel="1638" FocusingType="Interpolated" Neighbours="none" NeighbourCoarsePoint="none"/>
  </data>
</scaninfo>
<scaninfo>
  <data>
    <scaninfo XImagePos="16" YImagePos="55" ZImagePos="1" XMotorPos="11952" YMotorPos="64614" ZMotorPos="1638" FineFocusRange="none" CoarseFocusRange="none" ObjectLevel="none" OpticalFocusLevel="1638" FocusingType="Interpolated" Neighbours="none" NeighbourCoarsePoint="none"/>
  </data>
</scaninfo>
<scaninfo>
  <data>
    <scaninfo XImagePos="16" YImagePos="56" ZImagePos="1" XMotorPos="11952" YMotorPos="65096" ZMotorPos="1638" FineFocusRange="none" CoarseFocusRange="none" ObjectLevel="none" OpticalFocusLevel="1638" FocusingType="Interpolated" Neighbours="none" NeighbourCoarsePoint="none"/>
  </data>
</scaninfo>
<scaninfo>
  <data>
    <scaninfo XImagePos="17" YImagePos="56" ZImagePos="1" XMotorPos="12434" YMotorPos="65096" ZMotorPos="1638" FineFocusRange="none" CoarseFocusRange="none" ObjectLevel="none" OpticalFocusLevel="1638" FocusingType="Interpolated" Neighbours="none" NeighbourCoarsePoint="none"/>
  </data>
</scaninfo>
<scaninfo>
  <data>
    <scaninfo XImagePos="17" YImagePos="55" ZImagePos="1" XMotorPos="12434" YMotorPos="64614" ZMotorPos="1638" FineFocusRange="none" CoarseFocusRange="none" ObjectLevel="none" OpticalFocusLevel="1638" FocusingType="Interpolated" Neighbours="none" NeighbourCoarsePoint="none"/>
  </data>
</scaninfo>
<scaninfo>
  <data>
    <scaninfo XImagePos="17" YImagePos="54" ZImagePos="1" XMotorPos="12434" YMotorPos="64132" ZMotorPos="1638" FineFocusRange="none" CoarseFocusRange="none" ObjectLevel="none" OpticalFocusLevel="1638" FocusingType="Interpolated" Neighbours="none" NeighbourCoarsePoint="none"/>
  </data>
</scaninfo>
<scaninfo>
  <data>
    <scaninfo XImagePos="17" YImagePos="53" ZImagePos="1" XMotorPos="12434" YMotorPos="63650" ZMotorPos="1638" FineFocusRange="none" CoarseFocusRange="none" ObjectLevel="none" OpticalFocusLevel="1638" FocusingType="Interpolated" Neighbours="none" NeighbourCoarsePoint="none"/>
  </data>
</scaninfo>
<scaninfo>
  <data>
    <scaninfo XImagePos="17" YImagePos="52" ZImagePos="1" XMotorPos="12434" YMotorPos="63168" ZMotorPos="1638" FineFocusRange="none" CoarseFocusRange="none" ObjectLevel="none" OpticalFocusLevel="1638" FocusingType="Interpolated" Neighbours="none" NeighbourCoarsePoint="none"/>
  </data>
</scaninfo>
<scaninfo>
  <data>
    <scaninfo XImagePos="17" YImagePos="51" ZImagePos="1" XMotorPos="12434" YMotorPos="62686" ZMotorPos="1638" FineFocusRange="none" CoarseFocusRange="none" ObjectLevel="none" OpticalFocusLevel="1638" FocusingType="Interpolated" Neighbours="none" NeighbourCoarsePoint="none"/>
  </data>
</scaninfo>
<scaninfo>
  <data>
    <scaninfo XImagePos="17" YImagePos="50" ZImagePos="1" XMotorPos="12434" YMotorPos="62204" ZMotorPos="1638" FineFocusRange="none" CoarseFocusRange="none" ObjectLevel="none" OpticalFocusLevel="1638" FocusingType="Interpolated" Neighbours="none" NeighbourCoarsePoint="none"/>
  </data>
</scaninfo>
<scaninfo>
  <data>
    <scaninfo XImagePos="18" YImagePos="52" ZImagePos="1" XMotorPos="12916" YMotorPos="63168" ZMotorPos="1638" FineFocusRange="none" CoarseFocusRange="none" ObjectLevel="none" OpticalFocusLevel="1638" FocusingType="Interpolated" Neighbours="none" NeighbourCoarsePoint="none"/>
  </data>
</scaninfo>
<scaninfo>
  <data>
    <scaninfo XImagePos="18" YImagePos="53" ZImagePos="1" XMotorPos="12916" YMotorPos="63650" ZMotorPos="1638" FineFocusRange="none" CoarseFocusRange="none" ObjectLevel="none" OpticalFocusLevel="1638" FocusingType="Interpolated" Neighbours="none" NeighbourCoarsePoint="none"/>
  </data>
</scaninfo>
<scaninfo>
  <data>
    <scaninfo XImagePos="18" YImagePos="54" ZImagePos="1" XMotorPos="12916" YMotorPos="64132" ZMotorPos="1638" FineFocusRange="none" CoarseFocusRange="none" ObjectLevel="none" OpticalFocusLevel="1638" FocusingType="Interpolated" Neighbours="none" NeighbourCoarsePoint="none"/>
  </data>
</scaninfo>
<scaninfo>
  <data>
    <scaninfo XImagePos="18" YImagePos="55" ZImagePos="1" XMotorPos="12916" YMotorPos="64614" ZMotorPos="1638" FineFocusRange="none" CoarseFocusRange="none" ObjectLevel="none" OpticalFocusLevel="1638" FocusingType="Interpolated" Neighbours="none" NeighbourCoarsePoint="none"/>
  </data>
</scaninfo>
<scaninfo>
  <data>
    <scaninfo XImagePos="18" YImagePos="56" ZImagePos="1" XMotorPos="12916" YMotorPos="65096" ZMotorPos="1638" FineFocusRange="none" CoarseFocusRange="none" ObjectLevel="none" OpticalFocusLevel="1638" FocusingType="Interpolated" Neighbours="none" NeighbourCoarsePoint="none"/>
  </data>
</scaninfo>
<scaninfo>
  <data>
    <scaninfo XImagePos="19" YImagePos="56" ZImagePos="1" XMotorPos="13398" YMotorPos="65096" ZMotorPos="1638" FineFocusRange="none" CoarseFocusRange="none" ObjectLevel="none" OpticalFocusLevel="1638" FocusingType="Interpolated" Neighbours="none" NeighbourCoarsePoint="none"/>
  </data>
</scaninfo>
<scaninfo>
  <data>
    <scaninfo XImagePos="19" YImagePos="55" ZImagePos="1" XMotorPos="13398" YMotorPos="64614" ZMotorPos="1638" FineFocusRange="none" CoarseFocusRange="none" ObjectLevel="none" OpticalFocusLevel="1638" FocusingType="Interpolated" Neighbours="none" NeighbourCoarsePoint="none"/>
  </data>
</scaninfo>
<scaninfo>
  <data>
    <scaninfo XImagePos="19" YImagePos="54" ZImagePos="1" XMotorPos="13398" YMotorPos="64132" ZMotorPos="1638" FineFocusRange="none" CoarseFocusRange="none" ObjectLevel="none" OpticalFocusLevel="1638" FocusingType="Interpolated" Neighbours="none" NeighbourCoarsePoint="none"/>
  </data>
</scaninfo>
