# Supplementary material for: The Therapeutic Potential of Low-Intensity Pulsed Ultrasound in Enhancing Gallbladder Function and Reducing Inflammation in Cholesterol Gallstone Disease
Source: Bioengineering (Basel). 2025 Jan 4;12(1):34. doi: 10.3390/bioengineering12010034 (PMC11762117; doi:10.3390/bioengineering12010034)
Supplement: Supplementary file 1 [file bioengineering-12-00034-s001.zip › LIPUS(+) histology images(HE and MASSON)/LIPUS(+)1 masson/Data0006.dat]

01.02A93770CEE8AB4E24B39AAFF3CB7FE84C0000006000000000000000000000000000000000000000000000000000000000000000000000000000000000000000000000000000000000000000000000000000000000000000000000000000000000000000000000000000000000000000000000000000000000000000000000000000000000000000000000000000000000000<scaninfo>
  <data>
    <scaninfo XImagePos="13" YImagePos="53" ZImagePos="1" XMotorPos="10486" YMotorPos="51035" ZMotorPos="1792" FineFocusRange="none" CoarseFocusRange="none" ObjectLevel="none" OpticalFocusLevel="1792" FocusingType="Interpolated" Neighbours="none" NeighbourCoarsePoint="none"/>
  </data>
</scaninfo>
<scaninfo>
  <data>
    <scaninfo XImagePos="13" YImagePos="52" ZImagePos="1" XMotorPos="10486" YMotorPos="50507" ZMotorPos="1792" FineFocusRange="none" CoarseFocusRange="none" ObjectLevel="none" OpticalFocusLevel="1792" FocusingType="Interpolated" Neighbours="none" NeighbourCoarsePoint="none"/>
  </data>
</scaninfo>
<scaninfo>
  <data>
    <scaninfo XImagePos="13" YImagePos="51" ZImagePos="1" XMotorPos="10486" YMotorPos="49979" ZMotorPos="1792" FineFocusRange="none" CoarseFocusRange="none" ObjectLevel="none" OpticalFocusLevel="1792" FocusingType="Interpolated" Neighbours="none" NeighbourCoarsePoint="none"/>
  </data>
</scaninfo>
<scaninfo>
  <data>
    <scaninfo XImagePos="13" YImagePos="50" ZImagePos="1" XMotorPos="10486" YMotorPos="49451" ZMotorPos="1792" FineFocusRange="none" CoarseFocusRange="none" ObjectLevel="none" OpticalFocusLevel="1792" FocusingType="Interpolated" Neighbours="none" NeighbourCoarsePoint="none"/>
  </data>
</scaninfo>
<scaninfo>
  <data>
    <scaninfo XImagePos="13" YImagePos="49" ZImagePos="1" XMotorPos="10486" YMotorPos="48923" ZMotorPos="1792" FineFocusRange="none" CoarseFocusRange="none" ObjectLevel="none" OpticalFocusLevel="1792" FocusingType="Interpolated" Neighbours="none" NeighbourCoarsePoint="none"/>
  </data>
</scaninfo>
<scaninfo>
  <data>
    <scaninfo XImagePos="14" YImagePos="49" ZImagePos="1" XMotorPos="11122" YMotorPos="48923" ZMotorPos="1792" FineFocusRange="none" CoarseFocusRange="none" ObjectLevel="none" OpticalFocusLevel="1792" FocusingType="Interpolated" Neighbours="none" NeighbourCoarsePoint="none"/>
  </data>
</scaninfo>
<scaninfo>
  <data>
    <scaninfo XImagePos="14" YImagePos="50" ZImagePos="1" XMotorPos="11122" YMotorPos="49451" ZMotorPos="1792" FineFocusRange="none" CoarseFocusRange="none" ObjectLevel="none" OpticalFocusLevel="1792" FocusingType="Interpolated" Neighbours="none" NeighbourCoarsePoint="none"/>
  </data>
</scaninfo>
<scaninfo>
  <data>
    <scaninfo XImagePos="14" YImagePos="51" ZImagePos="1" XMotorPos="11122" YMotorPos="49979" ZMotorPos="1792" FineFocusRange="none" CoarseFocusRange="none" ObjectLevel="none" OpticalFocusLevel="1792" FocusingType="Interpolated" Neighbours="none" NeighbourCoarsePoint="none"/>
  </data>
</scaninfo>
<scaninfo>
  <data>
    <scaninfo XImagePos="14" YImagePos="52" ZImagePos="1" XMotorPos="11122" YMotorPos="50507" ZMotorPos="1792" FineFocusRange="none" CoarseFocusRange="none" ObjectLevel="none" OpticalFocusLevel="1792" FocusingType="Interpolated" Neighbours="none" NeighbourCoarsePoint="none"/>
  </data>
</scaninfo>
<scaninfo>
  <data>
    <scaninfo XImagePos="14" YImagePos="53" ZImagePos="1" XMotorPos="11122" YMotorPos="51035" ZMotorPos="1792" FineFocusRange="none" CoarseFocusRange="none" ObjectLevel="none" OpticalFocusLevel="1792" FocusingType="Interpolated" Neighbours="none" NeighbourCoarsePoint="none"/>
  </data>
</scaninfo>
<scaninfo>
  <data>
    <scaninfo XImagePos="14" YImagePos="54" ZImagePos="1" XMotorPos="11122" YMotorPos="51563" ZMotorPos="1792" FineFocusRange="none" CoarseFocusRange="none" ObjectLevel="none" OpticalFocusLevel="1792" FocusingType="Interpolated" Neighbours="none" NeighbourCoarsePoint="none"/>
  </data>
</scaninfo>
<scaninfo>
  <data>
    <scaninfo XImagePos="14" YImagePos="55" ZImagePos="1" XMotorPos="11122" YMotorPos="52091" ZMotorPos="1792" FineFocusRange="none" CoarseFocusRange="none" ObjectLevel="none" OpticalFocusLevel="1792" FocusingType="Interpolated" Neighbours="none" NeighbourCoarsePoint="none"/>
  </data>
</scaninfo>
<scaninfo>
  <data>
    <scaninfo XImagePos="15" YImagePos="56" ZImagePos="1" XMotorPos="11758" YMotorPos="52619" ZMotorPos="1792" FineFocusRange="none" CoarseFocusRange="none" ObjectLevel="none" OpticalFocusLevel="1792" FocusingType="Interpolated" Neighbours="none" NeighbourCoarsePoint="none"/>
  </data>
</scaninfo>
<scaninfo>
  <data>
    <scaninfo XImagePos="15" YImagePos="55" ZImagePos="1" XMotorPos="11758" YMotorPos="52091" ZMotorPos="1792" FineFocusRange="none" CoarseFocusRange="none" ObjectLevel="none" OpticalFocusLevel="1792" FocusingType="Interpolated" Neighbours="none" NeighbourCoarsePoint="none"/>
  </data>
</scaninfo>
<scaninfo>
  <data>
    <scaninfo XImagePos="15" YImagePos="54" ZImagePos="1" XMotorPos="11758" YMotorPos="51563" ZMotorPos="1792" FineFocusRange="none" CoarseFocusRange="none" ObjectLevel="none" OpticalFocusLevel="1792" FocusingType="Interpolated" Neighbours="none" NeighbourCoarsePoint="none"/>
  </data>
</scaninfo>
<scaninfo>
  <data>
    <scaninfo XImagePos="15" YImagePos="53" ZImagePos="1" XMotorPos="11758" YMotorPos="51035" ZMotorPos="1792" FineFocusRange="1754 - 1818" CoarseFocusRange="1050 - 2650" ObjectLevel="none" OpticalFocusLevel="1792" FocusingType="OptWholeRange" Neighbours="none" NeighbourCoarsePoint="(15;53)"/>
  </data>
</scaninfo>
<scaninfo>
  <data>
    <scaninfo XImagePos="15" YImagePos="52" ZImagePos="1" XMotorPos="11758" YMotorPos="50507" ZMotorPos="1792" FineFocusRange="none" CoarseFocusRange="none" ObjectLevel="none" OpticalFocusLevel="1792" FocusingType="Interpolated" Neighbours="none" NeighbourCoarsePoint="none"/>
  </data>
</scaninfo>
<scaninfo>
  <data>
    <scaninfo XImagePos="15" YImagePos="51" ZImagePos="1" XMotorPos="11758" YMotorPos="49979" ZMotorPos="1792" FineFocusRange="none" CoarseFocusRange="none" ObjectLevel="none" OpticalFocusLevel="1792" FocusingType="Interpolated" Neighbours="none" NeighbourCoarsePoint="none"/>
  </data>
</scaninfo>
<scaninfo>
  <data>
    <scaninfo XImagePos="15" YImagePos="49" ZImagePos="1" XMotorPos="11758" YMotorPos="48923" ZMotorPos="1792" FineFocusRange="none" CoarseFocusRange="none" ObjectLevel="none" OpticalFocusLevel="1792" FocusingType="Interpolated" Neighbours="none" NeighbourCoarsePoint="none"/>
  </data>
</scaninfo>
<scaninfo>
  <data>
    <scaninfo XImagePos="15" YImagePos="50" ZImagePos="1" XMotorPos="11758" YMotorPos="49451" ZMotorPos="1792" FineFocusRange="none" CoarseFocusRange="none" ObjectLevel="none" OpticalFocusLevel="1792" FocusingType="Interpolated" Neighbours="none" NeighbourCoarsePoint="none"/>
  </data>
</scaninfo>
<scaninfo>
  <data>
    <scaninfo XImagePos="16" YImagePos="51" ZImagePos="1" XMotorPos="12394" YMotorPos="49979" ZMotorPos="1792" FineFocusRange="none" CoarseFocusRange="none" ObjectLevel="none" OpticalFocusLevel="1792" FocusingType="Interpolated" Neighbours="none" NeighbourCoarsePoint="none"/>
  </data>
</scaninfo>
<scaninfo>
  <data>
    <scaninfo XImagePos="16" YImagePos="52" ZImagePos="1" XMotorPos="12394" YMotorPos="50507" ZMotorPos="1792" FineFocusRange="none" CoarseFocusRange="none" ObjectLevel="none" OpticalFocusLevel="1792" FocusingType="Interpolated" Neighbours="none" NeighbourCoarsePoint="none"/>
  </data>
</scaninfo>
<scaninfo>
  <data>
    <scaninfo XImagePos="16" YImagePos="53" ZImagePos="1" XMotorPos="12394" YMotorPos="51035" ZMotorPos="1792" FineFocusRange="none" CoarseFocusRange="none" ObjectLevel="none" OpticalFocusLevel="1792" FocusingType="Interpolated" Neighbours="none" NeighbourCoarsePoint="none"/>
  </data>
</scaninfo>
<scaninfo>
  <data>
    <scaninfo XImagePos="16" YImagePos="54" ZImagePos="1" XMotorPos="12394" YMotorPos="51563" ZMotorPos="1792" FineFocusRange="none" CoarseFocusRange="none" ObjectLevel="none" OpticalFocusLevel="1792" FocusingType="Interpolated" Neighbours="none" NeighbourCoarsePoint="none"/>
  </data>
</scaninfo>
<scaninfo>
  <data>
    <scaninfo XImagePos="16" YImagePos="56" ZImagePos="1" XMotorPos="12394" YMotorPos="52619" ZMotorPos="1792" FineFocusRange="none" CoarseFocusRange="none" ObjectLevel="none" OpticalFocusLevel="1792" FocusingType="Interpolated" Neighbours="none" NeighbourCoarsePoint="none"/>
  </data>
</scaninfo>
<scaninfo>
  <data>
    <scaninfo XImagePos="16" YImagePos="55" ZImagePos="1" XMotorPos="12394" YMotorPos="52091" ZMotorPos="1792" FineFocusRange="none" CoarseFocusRange="none" ObjectLevel="none" OpticalFocusLevel="1792" FocusingType="Interpolated" Neighbours="none" NeighbourCoarsePoint="none"/>
  </data>
</scaninfo>
<scaninfo>
  <data>
    <scaninfo XImagePos="17" YImagePos="56" ZImagePos="1" XMotorPos="13030" YMotorPos="52619" ZMotorPos="1792" FineFocusRange="none" CoarseFocusRange="none" ObjectLevel="none" OpticalFocusLevel="1792" FocusingType="Interpolated" Neighbours="none" NeighbourCoarsePoint="none"/>
  </data>
</scaninfo>
<scaninfo>
  <data>
    <scaninfo XImagePos="17" YImagePos="55" ZImagePos="1" XMotorPos="13030" YMotorPos="52091" ZMotorPos="1792" FineFocusRange="none" CoarseFocusRange="none" ObjectLevel="none" OpticalFocusLevel="1792" FocusingType="Interpolated" Neighbours="none" NeighbourCoarsePoint="none"/>
  </data>
</scaninfo>
<scaninfo>
  <data>
    <scaninfo XImagePos="17" YImagePos="53" ZImagePos="1" XMotorPos="13030" YMotorPos="51035" ZMotorPos="1792" FineFocusRange="none" CoarseFocusRange="none" ObjectLevel="none" OpticalFocusLevel="1792" FocusingType="Interpolated" Neighbours="none" NeighbourCoarsePoint="none"/>
  </data>
</scaninfo>
<scaninfo>
  <data>
    <scaninfo XImagePos="17" YImagePos="54" ZImagePos="1" XMotorPos="13030" YMotorPos="51563" ZMotorPos="1792" FineFocusRange="none" CoarseFocusRange="none" ObjectLevel="none" OpticalFocusLevel="1792" FocusingType="Interpolated" Neighbours="none" NeighbourCoarsePoint="none"/>
  </data>
</scaninfo>
