# Supplementary material for: The Therapeutic Potential of Low-Intensity Pulsed Ultrasound in Enhancing Gallbladder Function and Reducing Inflammation in Cholesterol Gallstone Disease
Source: Bioengineering (Basel). 2025 Jan 4;12(1):34. doi: 10.3390/bioengineering12010034 (PMC11762117; doi:10.3390/bioengineering12010034)
Supplement: Supplementary file 1 [file bioengineering-12-00034-s001.zip › LIPUS(+) histology images(HE and MASSON)/LIPUS(+)1 masson/Data0019.dat]

01.02A93770CEE8AB4E24B39AAFF3CB7FE84C0000019000000000000000000000000000000000000000000000000000000000000000000000000000000000000000000000000000000000000000000000000000000000000000000000000000000000000000000000000000000000000000000000000000000000000000000000000000000000000000000000000000000000000<scaninfo>
  <header>
    <general>
      <field name="XImagePos"   type="num" comm="Image position on X axis" />
      <field name="YImagePos"   type="num" comm="Image position on Y axis" />
    </general>
    <specific>
      <field name="XMotorPos" type="num" unit="microstep" comm="Microscope X motor position" />
      <field name="YMotorPos" type="num" unit="microstep" comm="Microscope Y motor position" />
      <field name="ZMotorPos" type="num" unit="microstep" comm="Microscope Z motor position" />
      <field name="FineFocusRange" type="text" unit="" comm="Optical fine focus range" />
      <field name="CoarseFocusRange" type="text" unit="" comm="Optical coarse focus range" />
      <field name="ObjectLevel" type="text" unit="" comm="Foreground / background pixel ration on image" />
      <field name="OpticalFocusLevel" type="text" unit="" comm="Optical focus value on image" />
      <field name="FocusingType" type="text" unit="" comm="Focusing mode on image" />
      <field name="Neighbours" type="text" unit="" comm="Used neighbours" />
      <field name="NeighbourCoarsePoint" type="text" unit="" comm="Used coarse point" />
      <field name="FOVSharpness" type="text" unit="" comm="Actual FOV sharpness" />
    </specific>
  </header>
</scaninfo>
