# Supplementary material for: The Therapeutic Potential of Low-Intensity Pulsed Ultrasound in Enhancing Gallbladder Function and Reducing Inflammation in Cholesterol Gallstone Disease
Source: Bioengineering (Basel). 2025 Jan 4;12(1):34. doi: 10.3390/bioengineering12010034 (PMC11762117; doi:10.3390/bioengineering12010034)
Supplement: Supplementary file 1 [file bioengineering-12-00034-s001.zip › LIPUS(-) histology images(HE and MASSON)/GS2- α-HE/Data0006.dat]

01.02B2AC238AF5E745DFB7B223E99BD22C9E0000006000000000000000000000000000000000000000000000000000000000000000000000000000000000000000000000000000000000000000000000000000000000000000000000000000000000000000000000000000000000000000000000000000000000000000000000000000000000000000000000000000000000000<scaninfo>
  <data>
    <scaninfo XImagePos="11" YImagePos="50" ZImagePos="1" XMotorPos="9542" YMotorPos="62204" ZMotorPos="1646" FineFocusRange="none" CoarseFocusRange="none" ObjectLevel="none" OpticalFocusLevel="1646" FocusingType="Interpolated" Neighbours="none" NeighbourCoarsePoint="none"/>
  </data>
</scaninfo>
<scaninfo>
  <data>
    <scaninfo XImagePos="11" YImagePos="49" ZImagePos="1" XMotorPos="9542" YMotorPos="61722" ZMotorPos="1646" FineFocusRange="none" CoarseFocusRange="none" ObjectLevel="none" OpticalFocusLevel="1646" FocusingType="Interpolated" Neighbours="none" NeighbourCoarsePoint="none"/>
  </data>
</scaninfo>
<scaninfo>
  <data>
    <scaninfo XImagePos="11" YImagePos="48" ZImagePos="1" XMotorPos="9542" YMotorPos="61240" ZMotorPos="1646" FineFocusRange="none" CoarseFocusRange="none" ObjectLevel="none" OpticalFocusLevel="1646" FocusingType="Interpolated" Neighbours="none" NeighbourCoarsePoint="none"/>
  </data>
</scaninfo>
<scaninfo>
  <data>
    <scaninfo XImagePos="12" YImagePos="47" ZImagePos="1" XMotorPos="10024" YMotorPos="60758" ZMotorPos="1646" FineFocusRange="none" CoarseFocusRange="none" ObjectLevel="none" OpticalFocusLevel="1646" FocusingType="Interpolated" Neighbours="none" NeighbourCoarsePoint="none"/>
  </data>
</scaninfo>
<scaninfo>
  <data>
    <scaninfo XImagePos="12" YImagePos="48" ZImagePos="1" XMotorPos="10024" YMotorPos="61240" ZMotorPos="1646" FineFocusRange="none" CoarseFocusRange="none" ObjectLevel="none" OpticalFocusLevel="1646" FocusingType="Interpolated" Neighbours="none" NeighbourCoarsePoint="none"/>
  </data>
</scaninfo>
<scaninfo>
  <data>
    <scaninfo XImagePos="12" YImagePos="49" ZImagePos="1" XMotorPos="10024" YMotorPos="61722" ZMotorPos="1646" FineFocusRange="none" CoarseFocusRange="none" ObjectLevel="none" OpticalFocusLevel="1646" FocusingType="Interpolated" Neighbours="none" NeighbourCoarsePoint="none"/>
  </data>
</scaninfo>
<scaninfo>
  <data>
    <scaninfo XImagePos="12" YImagePos="51" ZImagePos="1" XMotorPos="10024" YMotorPos="62686" ZMotorPos="1646" FineFocusRange="none" CoarseFocusRange="none" ObjectLevel="none" OpticalFocusLevel="1646" FocusingType="Interpolated" Neighbours="none" NeighbourCoarsePoint="none"/>
  </data>
</scaninfo>
<scaninfo>
  <data>
    <scaninfo XImagePos="12" YImagePos="50" ZImagePos="1" XMotorPos="10024" YMotorPos="62204" ZMotorPos="1646" FineFocusRange="none" CoarseFocusRange="none" ObjectLevel="none" OpticalFocusLevel="1646" FocusingType="Interpolated" Neighbours="none" NeighbourCoarsePoint="none"/>
  </data>
</scaninfo>
<scaninfo>
  <data>
    <scaninfo XImagePos="13" YImagePos="52" ZImagePos="1" XMotorPos="10506" YMotorPos="63168" ZMotorPos="1645" FineFocusRange="none" CoarseFocusRange="none" ObjectLevel="none" OpticalFocusLevel="1645" FocusingType="Interpolated" Neighbours="none" NeighbourCoarsePoint="none"/>
  </data>
</scaninfo>
<scaninfo>
  <data>
    <scaninfo XImagePos="13" YImagePos="51" ZImagePos="1" XMotorPos="10506" YMotorPos="62686" ZMotorPos="1645" FineFocusRange="none" CoarseFocusRange="none" ObjectLevel="none" OpticalFocusLevel="1645" FocusingType="Interpolated" Neighbours="none" NeighbourCoarsePoint="none"/>
  </data>
</scaninfo>
<scaninfo>
  <data>
    <scaninfo XImagePos="13" YImagePos="50" ZImagePos="1" XMotorPos="10506" YMotorPos="62204" ZMotorPos="1646" FineFocusRange="none" CoarseFocusRange="none" ObjectLevel="none" OpticalFocusLevel="1646" FocusingType="Interpolated" Neighbours="none" NeighbourCoarsePoint="none"/>
  </data>
</scaninfo>
<scaninfo>
  <data>
    <scaninfo XImagePos="13" YImagePos="49" ZImagePos="1" XMotorPos="10506" YMotorPos="61722" ZMotorPos="1646" FineFocusRange="1616 - 1674" CoarseFocusRange="none" ObjectLevel="none" OpticalFocusLevel="1646" FocusingType="OptPartialRange" Neighbours="none" NeighbourCoarsePoint="none"/>
  </data>
</scaninfo>
<scaninfo>
  <data>
    <scaninfo XImagePos="13" YImagePos="48" ZImagePos="1" XMotorPos="10506" YMotorPos="61240" ZMotorPos="1646" FineFocusRange="none" CoarseFocusRange="none" ObjectLevel="none" OpticalFocusLevel="1646" FocusingType="Interpolated" Neighbours="none" NeighbourCoarsePoint="none"/>
  </data>
</scaninfo>
<scaninfo>
  <data>
    <scaninfo XImagePos="13" YImagePos="47" ZImagePos="1" XMotorPos="10506" YMotorPos="60758" ZMotorPos="1646" FineFocusRange="none" CoarseFocusRange="none" ObjectLevel="none" OpticalFocusLevel="1646" FocusingType="Interpolated" Neighbours="none" NeighbourCoarsePoint="none"/>
  </data>
</scaninfo>
<scaninfo>
  <data>
    <scaninfo XImagePos="14" YImagePos="47" ZImagePos="1" XMotorPos="10988" YMotorPos="60758" ZMotorPos="1646" FineFocusRange="none" CoarseFocusRange="none" ObjectLevel="none" OpticalFocusLevel="1646" FocusingType="Interpolated" Neighbours="none" NeighbourCoarsePoint="none"/>
  </data>
</scaninfo>
<scaninfo>
  <data>
    <scaninfo XImagePos="14" YImagePos="48" ZImagePos="1" XMotorPos="10988" YMotorPos="61240" ZMotorPos="1646" FineFocusRange="none" CoarseFocusRange="none" ObjectLevel="none" OpticalFocusLevel="1646" FocusingType="Interpolated" Neighbours="none" NeighbourCoarsePoint="none"/>
  </data>
</scaninfo>
<scaninfo>
  <data>
    <scaninfo XImagePos="14" YImagePos="49" ZImagePos="1" XMotorPos="10988" YMotorPos="61722" ZMotorPos="1646" FineFocusRange="none" CoarseFocusRange="none" ObjectLevel="none" OpticalFocusLevel="1646" FocusingType="Interpolated" Neighbours="none" NeighbourCoarsePoint="none"/>
  </data>
</scaninfo>
<scaninfo>
  <data>
    <scaninfo XImagePos="14" YImagePos="50" ZImagePos="1" XMotorPos="10988" YMotorPos="62204" ZMotorPos="1645" FineFocusRange="none" CoarseFocusRange="none" ObjectLevel="none" OpticalFocusLevel="1645" FocusingType="Interpolated" Neighbours="none" NeighbourCoarsePoint="none"/>
  </data>
</scaninfo>
<scaninfo>
  <data>
    <scaninfo XImagePos="14" YImagePos="51" ZImagePos="1" XMotorPos="10988" YMotorPos="62686" ZMotorPos="1645" FineFocusRange="none" CoarseFocusRange="none" ObjectLevel="none" OpticalFocusLevel="1645" FocusingType="Interpolated" Neighbours="none" NeighbourCoarsePoint="none"/>
  </data>
</scaninfo>
<scaninfo>
  <data>
    <scaninfo XImagePos="14" YImagePos="53" ZImagePos="1" XMotorPos="10988" YMotorPos="63650" ZMotorPos="1644" FineFocusRange="none" CoarseFocusRange="none" ObjectLevel="none" OpticalFocusLevel="1644" FocusingType="Interpolated" Neighbours="none" NeighbourCoarsePoint="none"/>
  </data>
</scaninfo>
<scaninfo>
  <data>
    <scaninfo XImagePos="14" YImagePos="52" ZImagePos="1" XMotorPos="10988" YMotorPos="63168" ZMotorPos="1645" FineFocusRange="none" CoarseFocusRange="none" ObjectLevel="none" OpticalFocusLevel="1645" FocusingType="Interpolated" Neighbours="none" NeighbourCoarsePoint="none"/>
  </data>
</scaninfo>
<scaninfo>
  <data>
    <scaninfo XImagePos="15" YImagePos="54" ZImagePos="1" XMotorPos="11470" YMotorPos="64132" ZMotorPos="1644" FineFocusRange="none" CoarseFocusRange="none" ObjectLevel="none" OpticalFocusLevel="1644" FocusingType="Interpolated" Neighbours="none" NeighbourCoarsePoint="none"/>
  </data>
</scaninfo>
<scaninfo>
  <data>
    <scaninfo XImagePos="15" YImagePos="53" ZImagePos="1" XMotorPos="11470" YMotorPos="63650" ZMotorPos="1644" FineFocusRange="none" CoarseFocusRange="none" ObjectLevel="none" OpticalFocusLevel="1644" FocusingType="Interpolated" Neighbours="none" NeighbourCoarsePoint="none"/>
  </data>
</scaninfo>
<scaninfo>
  <data>
    <scaninfo XImagePos="15" YImagePos="52" ZImagePos="1" XMotorPos="11470" YMotorPos="63168" ZMotorPos="1644" FineFocusRange="none" CoarseFocusRange="none" ObjectLevel="none" OpticalFocusLevel="1644" FocusingType="Interpolated" Neighbours="none" NeighbourCoarsePoint="none"/>
  </data>
</scaninfo>
<scaninfo>
  <data>
    <scaninfo XImagePos="15" YImagePos="51" ZImagePos="1" XMotorPos="11470" YMotorPos="62686" ZMotorPos="1645" FineFocusRange="none" CoarseFocusRange="none" ObjectLevel="none" OpticalFocusLevel="1645" FocusingType="Interpolated" Neighbours="none" NeighbourCoarsePoint="none"/>
  </data>
</scaninfo>
<scaninfo>
  <data>
    <scaninfo XImagePos="15" YImagePos="50" ZImagePos="1" XMotorPos="11470" YMotorPos="62204" ZMotorPos="1645" FineFocusRange="none" CoarseFocusRange="none" ObjectLevel="none" OpticalFocusLevel="1645" FocusingType="Interpolated" Neighbours="none" NeighbourCoarsePoint="none"/>
  </data>
</scaninfo>
<scaninfo>
  <data>
    <scaninfo XImagePos="15" YImagePos="49" ZImagePos="1" XMotorPos="11470" YMotorPos="61722" ZMotorPos="1646" FineFocusRange="none" CoarseFocusRange="none" ObjectLevel="none" OpticalFocusLevel="1646" FocusingType="Interpolated" Neighbours="none" NeighbourCoarsePoint="none"/>
  </data>
</scaninfo>
<scaninfo>
  <data>
    <scaninfo XImagePos="15" YImagePos="48" ZImagePos="1" XMotorPos="11470" YMotorPos="61240" ZMotorPos="1646" FineFocusRange="none" CoarseFocusRange="none" ObjectLevel="none" OpticalFocusLevel="1646" FocusingType="Interpolated" Neighbours="none" NeighbourCoarsePoint="none"/>
  </data>
</scaninfo>
<scaninfo>
  <data>
    <scaninfo XImagePos="15" YImagePos="47" ZImagePos="1" XMotorPos="11470" YMotorPos="60758" ZMotorPos="1646" FineFocusRange="none" CoarseFocusRange="none" ObjectLevel="none" OpticalFocusLevel="1646" FocusingType="Interpolated" Neighbours="none" NeighbourCoarsePoint="none"/>
  </data>
</scaninfo>
<scaninfo>
  <data>
    <scaninfo XImagePos="16" YImagePos="50" ZImagePos="1" XMotorPos="11952" YMotorPos="62204" ZMotorPos="1645" FineFocusRange="none" CoarseFocusRange="none" ObjectLevel="none" OpticalFocusLevel="1645" FocusingType="Interpolated" Neighbours="none" NeighbourCoarsePoint="none"/>
  </data>
</scaninfo>
<scaninfo>
  <data>
    <scaninfo XImagePos="16" YImagePos="51" ZImagePos="1" XMotorPos="11952" YMotorPos="62686" ZMotorPos="1644" FineFocusRange="none" CoarseFocusRange="none" ObjectLevel="none" OpticalFocusLevel="1644" FocusingType="Interpolated" Neighbours="none" NeighbourCoarsePoint="none"/>
  </data>
</scaninfo>
<scaninfo>
  <data>
    <scaninfo XImagePos="16" YImagePos="52" ZImagePos="1" XMotorPos="11952" YMotorPos="63168" ZMotorPos="1644" FineFocusRange="1626 - 1692" CoarseFocusRange="1050 - 2650" ObjectLevel="none" OpticalFocusLevel="1644" FocusingType="OptWholeRange" Neighbours="none" NeighbourCoarsePoint="(16;52)"/>
  </data>
</scaninfo>
<scaninfo>
  <data>
    <scaninfo XImagePos="16" YImagePos="53" ZImagePos="1" XMotorPos="11952" YMotorPos="63650" ZMotorPos="1644" FineFocusRange="none" CoarseFocusRange="none" ObjectLevel="none" OpticalFocusLevel="1644" FocusingType="Interpolated" Neighbours="none" NeighbourCoarsePoint="none"/>
  </data>
</scaninfo>
<scaninfo>
  <data>
    <scaninfo XImagePos="16" YImagePos="54" ZImagePos="1" XMotorPos="11952" YMotorPos="64132" ZMotorPos="1644" FineFocusRange="none" CoarseFocusRange="none" ObjectLevel="none" OpticalFocusLevel="1644" FocusingType="Interpolated" Neighbours="none" NeighbourCoarsePoint="none"/>
  </data>
</scaninfo>
<scaninfo>
  <data>
    <scaninfo XImagePos="16" YImagePos="55" ZImagePos="1" XMotorPos="11952" YMotorPos="64614" ZMotorPos="1644" FineFocusRange="none" CoarseFocusRange="none" ObjectLevel="none" OpticalFocusLevel="1644" FocusingType="Interpolated" Neighbours="none" NeighbourCoarsePoint="none"/>
  </data>
</scaninfo>
<scaninfo>
  <data>
    <scaninfo XImagePos="17" YImagePos="55" ZImagePos="1" XMotorPos="12434" YMotorPos="64614" ZMotorPos="1644" FineFocusRange="none" CoarseFocusRange="none" ObjectLevel="none" OpticalFocusLevel="1644" FocusingType="Interpolated" Neighbours="none" NeighbourCoarsePoint="none"/>
  </data>
</scaninfo>
<scaninfo>
  <data>
    <scaninfo XImagePos="17" YImagePos="54" ZImagePos="1" XMotorPos="12434" YMotorPos="64132" ZMotorPos="1644" FineFocusRange="none" CoarseFocusRange="none" ObjectLevel="none" OpticalFocusLevel="1644" FocusingType="Interpolated" Neighbours="none" NeighbourCoarsePoint="none"/>
  </data>
</scaninfo>
<scaninfo>
  <data>
    <scaninfo XImagePos="17" YImagePos="53" ZImagePos="1" XMotorPos="12434" YMotorPos="63650" ZMotorPos="1644" FineFocusRange="none" CoarseFocusRange="none" ObjectLevel="none" OpticalFocusLevel="1644" FocusingType="Interpolated" Neighbours="none" NeighbourCoarsePoint="none"/>
  </data>
</scaninfo>
<scaninfo>
  <data>
    <scaninfo XImagePos="17" YImagePos="52" ZImagePos="1" XMotorPos="12434" YMotorPos="63168" ZMotorPos="1644" FineFocusRange="none" CoarseFocusRange="none" ObjectLevel="none" OpticalFocusLevel="1644" FocusingType="Interpolated" Neighbours="none" NeighbourCoarsePoint="none"/>
  </data>
</scaninfo>
<scaninfo>
  <data>
    <scaninfo XImagePos="18" YImagePos="53" ZImagePos="1" XMotorPos="12916" YMotorPos="63650" ZMotorPos="1644" FineFocusRange="none" CoarseFocusRange="none" ObjectLevel="none" OpticalFocusLevel="1644" FocusingType="Interpolated" Neighbours="none" NeighbourCoarsePoint="none"/>
  </data>
</scaninfo>
<scaninfo>
  <data>
    <scaninfo XImagePos="18" YImagePos="54" ZImagePos="1" XMotorPos="12916" YMotorPos="64132" ZMotorPos="1644" FineFocusRange="none" CoarseFocusRange="none" ObjectLevel="none" OpticalFocusLevel="1644" FocusingType="Interpolated" Neighbours="none" NeighbourCoarsePoint="none"/>
  </data>
</scaninfo>
<scaninfo>
  <data>
    <scaninfo XImagePos="18" YImagePos="55" ZImagePos="1" XMotorPos="12916" YMotorPos="64614" ZMotorPos="1644" FineFocusRange="none" CoarseFocusRange="none" ObjectLevel="none" OpticalFocusLevel="1644" FocusingType="Interpolated" Neighbours="none" NeighbourCoarsePoint="none"/>
  </data>
</scaninfo>
