# Supplementary material for: The Therapeutic Potential of Low-Intensity Pulsed Ultrasound in Enhancing Gallbladder Function and Reducing Inflammation in Cholesterol Gallstone Disease
Source: Bioengineering (Basel). 2025 Jan 4;12(1):34. doi: 10.3390/bioengineering12010034 (PMC11762117; doi:10.3390/bioengineering12010034)
Supplement: Supplementary file 1 [file bioengineering-12-00034-s001.zip › LIPUS(-) histology images(HE and MASSON)/GS2- α-HE/Data0020.dat]

01.02B2AC238AF5E745DFB7B223E99BD22C9E0000020000000000000000000000000000000000000000000000000000000000000000000000000000000000000000000000000000000000000000000000000000000000000000000000000000000000000000000000000000000000000000000000000000000000000000000000000000000000000000000000000000000000000<profileInfo>
  <data>
    <profileInfo ProfileType="<-- 无配置文件 -->" ProfileName="<-- 无配置文件 -->"compressionModeBrightfield="JPG" JPGQuality="80" PreviewType="Manual" UseCoverslipCut="1" CoverslipLeft="0" CoverslipTop="41" CoverslipRight="213" CoverslipBottom="500" LimitingTheRange="0" LowerLimit="1658" UpperLimit="1662"  FineFocusFrequency="4" CoarseFocusFrequency="8" ScanMapDilation="300" Stitching="1" FocusQuality="0" FillingHolesOnScanMap="1" ScanningAreaInsideTheMarker="0" UseExtendedFocus="1" ZLevelCount="3" ZStepSize="5" MarkerThreshold="150" IsDatabaseSelected="0"  RemoveDirt="1" DirtSize="59899", StoredPreviewPath=""  </data>
</profileInfo>
