# Supplementary material for: The Therapeutic Potential of Low-Intensity Pulsed Ultrasound in Enhancing Gallbladder Function and Reducing Inflammation in Cholesterol Gallstone Disease
Source: Bioengineering (Basel). 2025 Jan 4;12(1):34. doi: 10.3390/bioengineering12010034 (PMC11762117; doi:10.3390/bioengineering12010034)
Supplement: Supplementary file 1 [file bioengineering-12-00034-s001.zip › LIPUS(-) histology images(HE and MASSON)/GS2- α-masson/Data0005.dat]

01.0296E56722C262472FA8C62B4F6E66F49E0000005000000000000000000000000000000000000000000000000000000000000000000000000000000000000000000000000000000000000000000000000000000000000000000000000000000000000000000000000000000000000000000000000000000000000000000000000000000000000000000000000000000000000<scaninfo>
  <data>
    <scaninfo XImagePos="24" YImagePos="43" ZImagePos="1" XMotorPos="15808" YMotorPos="58830" ZMotorPos="1712" FineFocusRange="none" CoarseFocusRange="none" ObjectLevel="none" OpticalFocusLevel="1712" FocusingType="Interpolated" Neighbours="none" NeighbourCoarsePoint="none"/>
  </data>
</scaninfo>
<scaninfo>
  <data>
    <scaninfo XImagePos="24" YImagePos="44" ZImagePos="1" XMotorPos="15808" YMotorPos="59312" ZMotorPos="1712" FineFocusRange="none" CoarseFocusRange="none" ObjectLevel="none" OpticalFocusLevel="1712" FocusingType="Interpolated" Neighbours="none" NeighbourCoarsePoint="none"/>
  </data>
</scaninfo>
<scaninfo>
  <data>
    <scaninfo XImagePos="24" YImagePos="46" ZImagePos="1" XMotorPos="15808" YMotorPos="60276" ZMotorPos="1712" FineFocusRange="none" CoarseFocusRange="none" ObjectLevel="none" OpticalFocusLevel="1712" FocusingType="Interpolated" Neighbours="none" NeighbourCoarsePoint="none"/>
  </data>
</scaninfo>
<scaninfo>
  <data>
    <scaninfo XImagePos="24" YImagePos="45" ZImagePos="1" XMotorPos="15808" YMotorPos="59794" ZMotorPos="1712" FineFocusRange="none" CoarseFocusRange="none" ObjectLevel="none" OpticalFocusLevel="1712" FocusingType="Interpolated" Neighbours="none" NeighbourCoarsePoint="none"/>
  </data>
</scaninfo>
<scaninfo>
  <data>
    <scaninfo XImagePos="25" YImagePos="47" ZImagePos="1" XMotorPos="16290" YMotorPos="60758" ZMotorPos="1712" FineFocusRange="none" CoarseFocusRange="none" ObjectLevel="none" OpticalFocusLevel="1712" FocusingType="Interpolated" Neighbours="none" NeighbourCoarsePoint="none"/>
  </data>
</scaninfo>
<scaninfo>
  <data>
    <scaninfo XImagePos="25" YImagePos="46" ZImagePos="1" XMotorPos="16290" YMotorPos="60276" ZMotorPos="1712" FineFocusRange="none" CoarseFocusRange="none" ObjectLevel="none" OpticalFocusLevel="1712" FocusingType="Interpolated" Neighbours="none" NeighbourCoarsePoint="none"/>
  </data>
</scaninfo>
<scaninfo>
  <data>
    <scaninfo XImagePos="25" YImagePos="45" ZImagePos="1" XMotorPos="16290" YMotorPos="59794" ZMotorPos="1712" FineFocusRange="none" CoarseFocusRange="none" ObjectLevel="none" OpticalFocusLevel="1712" FocusingType="Interpolated" Neighbours="none" NeighbourCoarsePoint="none"/>
  </data>
</scaninfo>
<scaninfo>
  <data>
    <scaninfo XImagePos="25" YImagePos="44" ZImagePos="1" XMotorPos="16290" YMotorPos="59312" ZMotorPos="1712" FineFocusRange="none" CoarseFocusRange="none" ObjectLevel="none" OpticalFocusLevel="1712" FocusingType="Interpolated" Neighbours="none" NeighbourCoarsePoint="none"/>
  </data>
</scaninfo>
<scaninfo>
  <data>
    <scaninfo XImagePos="25" YImagePos="43" ZImagePos="1" XMotorPos="16290" YMotorPos="58830" ZMotorPos="1712" FineFocusRange="none" CoarseFocusRange="none" ObjectLevel="none" OpticalFocusLevel="1712" FocusingType="Interpolated" Neighbours="none" NeighbourCoarsePoint="none"/>
  </data>
</scaninfo>
<scaninfo>
  <data>
    <scaninfo XImagePos="26" YImagePos="43" ZImagePos="1" XMotorPos="16772" YMotorPos="58830" ZMotorPos="1712" FineFocusRange="none" CoarseFocusRange="none" ObjectLevel="none" OpticalFocusLevel="1712" FocusingType="Interpolated" Neighbours="none" NeighbourCoarsePoint="none"/>
  </data>
</scaninfo>
<scaninfo>
  <data>
    <scaninfo XImagePos="26" YImagePos="44" ZImagePos="1" XMotorPos="16772" YMotorPos="59312" ZMotorPos="1712" FineFocusRange="none" CoarseFocusRange="none" ObjectLevel="none" OpticalFocusLevel="1712" FocusingType="Interpolated" Neighbours="none" NeighbourCoarsePoint="none"/>
  </data>
</scaninfo>
<scaninfo>
  <data>
    <scaninfo XImagePos="26" YImagePos="45" ZImagePos="1" XMotorPos="16772" YMotorPos="59794" ZMotorPos="1712" FineFocusRange="1684 - 1742" CoarseFocusRange="none" ObjectLevel="none" OpticalFocusLevel="1712" FocusingType="OptPartialRange" Neighbours="none" NeighbourCoarsePoint="none"/>
  </data>
</scaninfo>
<scaninfo>
  <data>
    <scaninfo XImagePos="26" YImagePos="46" ZImagePos="1" XMotorPos="16772" YMotorPos="60276" ZMotorPos="1712" FineFocusRange="none" CoarseFocusRange="none" ObjectLevel="none" OpticalFocusLevel="1712" FocusingType="Interpolated" Neighbours="none" NeighbourCoarsePoint="none"/>
  </data>
</scaninfo>
<scaninfo>
  <data>
    <scaninfo XImagePos="26" YImagePos="47" ZImagePos="1" XMotorPos="16772" YMotorPos="60758" ZMotorPos="1712" FineFocusRange="none" CoarseFocusRange="none" ObjectLevel="none" OpticalFocusLevel="1712" FocusingType="Interpolated" Neighbours="none" NeighbourCoarsePoint="none"/>
  </data>
</scaninfo>
<scaninfo>
  <data>
    <scaninfo XImagePos="26" YImagePos="48" ZImagePos="1" XMotorPos="16772" YMotorPos="61240" ZMotorPos="1712" FineFocusRange="none" CoarseFocusRange="none" ObjectLevel="none" OpticalFocusLevel="1712" FocusingType="Interpolated" Neighbours="none" NeighbourCoarsePoint="none"/>
  </data>
</scaninfo>
<scaninfo>
  <data>
    <scaninfo XImagePos="26" YImagePos="50" ZImagePos="1" XMotorPos="16772" YMotorPos="62204" ZMotorPos="1712" FineFocusRange="none" CoarseFocusRange="none" ObjectLevel="none" OpticalFocusLevel="1712" FocusingType="Interpolated" Neighbours="none" NeighbourCoarsePoint="none"/>
  </data>
</scaninfo>
<scaninfo>
  <data>
    <scaninfo XImagePos="26" YImagePos="49" ZImagePos="1" XMotorPos="16772" YMotorPos="61722" ZMotorPos="1712" FineFocusRange="none" CoarseFocusRange="none" ObjectLevel="none" OpticalFocusLevel="1712" FocusingType="Interpolated" Neighbours="none" NeighbourCoarsePoint="none"/>
  </data>
</scaninfo>
<scaninfo>
  <data>
    <scaninfo XImagePos="27" YImagePos="51" ZImagePos="1" XMotorPos="17254" YMotorPos="62686" ZMotorPos="1712" FineFocusRange="none" CoarseFocusRange="none" ObjectLevel="none" OpticalFocusLevel="1712" FocusingType="Interpolated" Neighbours="none" NeighbourCoarsePoint="none"/>
  </data>
</scaninfo>
<scaninfo>
  <data>
    <scaninfo XImagePos="27" YImagePos="50" ZImagePos="1" XMotorPos="17254" YMotorPos="62204" ZMotorPos="1712" FineFocusRange="none" CoarseFocusRange="none" ObjectLevel="none" OpticalFocusLevel="1712" FocusingType="Interpolated" Neighbours="none" NeighbourCoarsePoint="none"/>
  </data>
</scaninfo>
<scaninfo>
  <data>
    <scaninfo XImagePos="27" YImagePos="49" ZImagePos="1" XMotorPos="17254" YMotorPos="61722" ZMotorPos="1712" FineFocusRange="none" CoarseFocusRange="none" ObjectLevel="none" OpticalFocusLevel="1712" FocusingType="Interpolated" Neighbours="none" NeighbourCoarsePoint="none"/>
  </data>
</scaninfo>
<scaninfo>
  <data>
    <scaninfo XImagePos="27" YImagePos="48" ZImagePos="1" XMotorPos="17254" YMotorPos="61240" ZMotorPos="1712" FineFocusRange="none" CoarseFocusRange="none" ObjectLevel="none" OpticalFocusLevel="1712" FocusingType="Interpolated" Neighbours="none" NeighbourCoarsePoint="none"/>
  </data>
</scaninfo>
<scaninfo>
  <data>
    <scaninfo XImagePos="27" YImagePos="47" ZImagePos="1" XMotorPos="17254" YMotorPos="60758" ZMotorPos="1712" FineFocusRange="none" CoarseFocusRange="none" ObjectLevel="none" OpticalFocusLevel="1712" FocusingType="Interpolated" Neighbours="none" NeighbourCoarsePoint="none"/>
  </data>
</scaninfo>
<scaninfo>
  <data>
    <scaninfo XImagePos="27" YImagePos="46" ZImagePos="1" XMotorPos="17254" YMotorPos="60276" ZMotorPos="1712" FineFocusRange="none" CoarseFocusRange="none" ObjectLevel="none" OpticalFocusLevel="1712" FocusingType="Interpolated" Neighbours="none" NeighbourCoarsePoint="none"/>
  </data>
</scaninfo>
<scaninfo>
  <data>
    <scaninfo XImagePos="27" YImagePos="45" ZImagePos="1" XMotorPos="17254" YMotorPos="59794" ZMotorPos="1712" FineFocusRange="none" CoarseFocusRange="none" ObjectLevel="none" OpticalFocusLevel="1712" FocusingType="Interpolated" Neighbours="none" NeighbourCoarsePoint="none"/>
  </data>
</scaninfo>
<scaninfo>
  <data>
    <scaninfo XImagePos="27" YImagePos="44" ZImagePos="1" XMotorPos="17254" YMotorPos="59312" ZMotorPos="1712" FineFocusRange="none" CoarseFocusRange="none" ObjectLevel="none" OpticalFocusLevel="1712" FocusingType="Interpolated" Neighbours="none" NeighbourCoarsePoint="none"/>
  </data>
</scaninfo>
<scaninfo>
  <data>
    <scaninfo XImagePos="28" YImagePos="45" ZImagePos="1" XMotorPos="17736" YMotorPos="59794" ZMotorPos="1712" FineFocusRange="none" CoarseFocusRange="none" ObjectLevel="none" OpticalFocusLevel="1712" FocusingType="Interpolated" Neighbours="none" NeighbourCoarsePoint="none"/>
  </data>
</scaninfo>
<scaninfo>
  <data>
    <scaninfo XImagePos="28" YImagePos="46" ZImagePos="1" XMotorPos="17736" YMotorPos="60276" ZMotorPos="1712" FineFocusRange="none" CoarseFocusRange="none" ObjectLevel="none" OpticalFocusLevel="1712" FocusingType="Interpolated" Neighbours="none" NeighbourCoarsePoint="none"/>
  </data>
</scaninfo>
<scaninfo>
  <data>
    <scaninfo XImagePos="28" YImagePos="47" ZImagePos="1" XMotorPos="17736" YMotorPos="60758" ZMotorPos="1712" FineFocusRange="none" CoarseFocusRange="none" ObjectLevel="none" OpticalFocusLevel="1712" FocusingType="Interpolated" Neighbours="none" NeighbourCoarsePoint="none"/>
  </data>
</scaninfo>
<scaninfo>
  <data>
    <scaninfo XImagePos="28" YImagePos="48" ZImagePos="1" XMotorPos="17736" YMotorPos="61240" ZMotorPos="1712" FineFocusRange="1690 - 1756" CoarseFocusRange="1050 - 2650" ObjectLevel="none" OpticalFocusLevel="1712" FocusingType="OptWholeRange" Neighbours="none" NeighbourCoarsePoint="(28;48)"/>
  </data>
</scaninfo>
<scaninfo>
  <data>
    <scaninfo XImagePos="28" YImagePos="49" ZImagePos="1" XMotorPos="17736" YMotorPos="61722" ZMotorPos="1712" FineFocusRange="none" CoarseFocusRange="none" ObjectLevel="none" OpticalFocusLevel="1712" FocusingType="Interpolated" Neighbours="none" NeighbourCoarsePoint="none"/>
  </data>
</scaninfo>
<scaninfo>
  <data>
    <scaninfo XImagePos="28" YImagePos="51" ZImagePos="1" XMotorPos="17736" YMotorPos="62686" ZMotorPos="1712" FineFocusRange="none" CoarseFocusRange="none" ObjectLevel="none" OpticalFocusLevel="1712" FocusingType="Interpolated" Neighbours="none" NeighbourCoarsePoint="none"/>
  </data>
</scaninfo>
<scaninfo>
  <data>
    <scaninfo XImagePos="28" YImagePos="50" ZImagePos="1" XMotorPos="17736" YMotorPos="62204" ZMotorPos="1712" FineFocusRange="none" CoarseFocusRange="none" ObjectLevel="none" OpticalFocusLevel="1712" FocusingType="Interpolated" Neighbours="none" NeighbourCoarsePoint="none"/>
  </data>
</scaninfo>
<scaninfo>
  <data>
    <scaninfo XImagePos="29" YImagePos="51" ZImagePos="1" XMotorPos="18218" YMotorPos="62686" ZMotorPos="1712" FineFocusRange="none" CoarseFocusRange="none" ObjectLevel="none" OpticalFocusLevel="1712" FocusingType="Interpolated" Neighbours="none" NeighbourCoarsePoint="none"/>
  </data>
</scaninfo>
<scaninfo>
  <data>
    <scaninfo XImagePos="29" YImagePos="50" ZImagePos="1" XMotorPos="18218" YMotorPos="62204" ZMotorPos="1712" FineFocusRange="none" CoarseFocusRange="none" ObjectLevel="none" OpticalFocusLevel="1712" FocusingType="Interpolated" Neighbours="none" NeighbourCoarsePoint="none"/>
  </data>
</scaninfo>
<scaninfo>
  <data>
    <scaninfo XImagePos="29" YImagePos="49" ZImagePos="1" XMotorPos="18218" YMotorPos="61722" ZMotorPos="1712" FineFocusRange="none" CoarseFocusRange="none" ObjectLevel="none" OpticalFocusLevel="1712" FocusingType="Interpolated" Neighbours="none" NeighbourCoarsePoint="none"/>
  </data>
</scaninfo>
<scaninfo>
  <data>
    <scaninfo XImagePos="29" YImagePos="48" ZImagePos="1" XMotorPos="18218" YMotorPos="61240" ZMotorPos="1712" FineFocusRange="none" CoarseFocusRange="none" ObjectLevel="none" OpticalFocusLevel="1712" FocusingType="Interpolated" Neighbours="none" NeighbourCoarsePoint="none"/>
  </data>
</scaninfo>
<scaninfo>
  <data>
    <scaninfo XImagePos="29" YImagePos="47" ZImagePos="1" XMotorPos="18218" YMotorPos="60758" ZMotorPos="1712" FineFocusRange="none" CoarseFocusRange="none" ObjectLevel="none" OpticalFocusLevel="1712" FocusingType="Interpolated" Neighbours="none" NeighbourCoarsePoint="none"/>
  </data>
</scaninfo>
<scaninfo>
  <data>
    <scaninfo XImagePos="29" YImagePos="46" ZImagePos="1" XMotorPos="18218" YMotorPos="60276" ZMotorPos="1712" FineFocusRange="none" CoarseFocusRange="none" ObjectLevel="none" OpticalFocusLevel="1712" FocusingType="Interpolated" Neighbours="none" NeighbourCoarsePoint="none"/>
  </data>
</scaninfo>
<scaninfo>
  <data>
    <scaninfo XImagePos="30" YImagePos="47" ZImagePos="1" XMotorPos="18700" YMotorPos="60758" ZMotorPos="1712" FineFocusRange="none" CoarseFocusRange="none" ObjectLevel="none" OpticalFocusLevel="1712" FocusingType="Interpolated" Neighbours="none" NeighbourCoarsePoint="none"/>
  </data>
</scaninfo>
<scaninfo>
  <data>
    <scaninfo XImagePos="30" YImagePos="48" ZImagePos="1" XMotorPos="18700" YMotorPos="61240" ZMotorPos="1712" FineFocusRange="none" CoarseFocusRange="none" ObjectLevel="none" OpticalFocusLevel="1712" FocusingType="Interpolated" Neighbours="none" NeighbourCoarsePoint="none"/>
  </data>
</scaninfo>
<scaninfo>
  <data>
    <scaninfo XImagePos="30" YImagePos="49" ZImagePos="1" XMotorPos="18700" YMotorPos="61722" ZMotorPos="1712" FineFocusRange="none" CoarseFocusRange="none" ObjectLevel="none" OpticalFocusLevel="1712" FocusingType="Interpolated" Neighbours="none" NeighbourCoarsePoint="none"/>
  </data>
</scaninfo>
<scaninfo>
  <data>
    <scaninfo XImagePos="30" YImagePos="51" ZImagePos="1" XMotorPos="18700" YMotorPos="62686" ZMotorPos="1712" FineFocusRange="none" CoarseFocusRange="none" ObjectLevel="none" OpticalFocusLevel="1712" FocusingType="Interpolated" Neighbours="none" NeighbourCoarsePoint="none"/>
  </data>
</scaninfo>
<scaninfo>
  <data>
    <scaninfo XImagePos="30" YImagePos="50" ZImagePos="1" XMotorPos="18700" YMotorPos="62204" ZMotorPos="1712" FineFocusRange="none" CoarseFocusRange="none" ObjectLevel="none" OpticalFocusLevel="1712" FocusingType="Interpolated" Neighbours="none" NeighbourCoarsePoint="none"/>
  </data>
</scaninfo>
<scaninfo>
  <data>
    <scaninfo XImagePos="31" YImagePos="50" ZImagePos="1" XMotorPos="19182" YMotorPos="62204" ZMotorPos="1712" FineFocusRange="none" CoarseFocusRange="none" ObjectLevel="none" OpticalFocusLevel="1712" FocusingType="Interpolated" Neighbours="none" NeighbourCoarsePoint="none"/>
  </data>
</scaninfo>
<scaninfo>
  <data>
    <scaninfo XImagePos="31" YImagePos="49" ZImagePos="1" XMotorPos="19182" YMotorPos="61722" ZMotorPos="1712" FineFocusRange="none" CoarseFocusRange="none" ObjectLevel="none" OpticalFocusLevel="1712" FocusingType="Interpolated" Neighbours="none" NeighbourCoarsePoint="none"/>
  </data>
</scaninfo>
<scaninfo>
  <data>
    <scaninfo XImagePos="31" YImagePos="48" ZImagePos="1" XMotorPos="19182" YMotorPos="61240" ZMotorPos="1712" FineFocusRange="none" CoarseFocusRange="none" ObjectLevel="none" OpticalFocusLevel="1712" FocusingType="Interpolated" Neighbours="none" NeighbourCoarsePoint="none"/>
  </data>
</scaninfo>
